# Supplementary material for: NDR2 is critical for osteoclastogenesis by regulating ULK1-mediated mitophagy
Source: JCI Insight. 2024 Nov 19;10(1):e180409. doi: 10.1172/jci.insight.180409 (PMC11721311; doi:10.1172/jci.insight.180409)
Supplement: Supporting data values [file jciinsight-10-180409-s155.xlsx]

## Sheet: Fig 1B
0 day	1 day	3 day	5 day
1.07121	2.36259	3.15487	3.42488
1.04757	2.07464	2.97045	3.57391
0.932377	2.14883	2.75184	3.59571
0.996725	1.80871	2.74084	3.34436
0.9852	2.12072	2.66959	3.6085
0.97331	1.95882	2.6444	3.66417

## Sheet: Fig 1D
0ug/mL	3.125ug/mL	6.25ug/mL	12.5ug/mL	25ug/mL	50ug/mL
0.985361	4.11877	5.15989	6.7943	7.41302	9.5503
0.968722	4.1859	4.6849	6.95524	7.59533	11.1614
0.977532	4.73207	3.74822	6.06205	9.1509	9.52623
1.00406	5.01212	4.70746	6.25784	9.70273	8.6963
1.08818	3.60049	5.35235	7.05414	7.48495	10.8065
0.980873	3.6099	6.48652	6.70465	7.61225	10.925

## Sheet: Fig 1F
M-CSF	M-CSF+RANKL
3.151	11.381
3.552	12.067
3.422	10.356

## Sheet: Fig 1H
NC	si-1	si-2	si-3
0.2694	0.7732	0.8433	0.6858
0.2047	0.7524	0.8052	0.7238
0.2639	0.7246	0.8586	0.7246

## Sheet: Fig 2B
BV/TV			Tb.N			Tb.Th			Tb.Sp
NDR2 f/f	Lysm+NDR2f/f		NDR2f/f	Lysm+NDR2f/f		NDR2f/f	Lysm+NDR2f/f		NDR2f/f	Lysm+NDR2f/f
3.51212	2.30386		0.931222	0.599984		0.037715	0.038399		0.253339	0.221051
3.46558	1.54362		0.834678	0.366929		0.04152	0.042069		0.244246	0.418155
2.70815	1.8223		0.656422	0.505741		0.041256	0.036032		0.174729	0.320529
3.77058	1.67028		0.67647	0.33627		0.037892	0.0291823		0.175592	0.35772
2.70384	2.2805		0.84502	0.550912		0.043246	0.041639		0.221398	0.429703
3.22901	1.59948		0.99613	0.58392		0.039027	0.043669		0.250291	0.359023

## Sheet: Fig 2D
NDR2f/f	Lysm+NDR2f/f
0.138191	0.11971
0.133466	0.126996
0.138291	0.1231
0.138509	0.110739
0.143483	0.12609
0.137029	0.119603

## Sheet: Fig 2F
NDR2f/f	Lysm+NDR2f/f
13.1504	27.4028
13.2289	31.8729
15.1173	29.5311
12.744	28.5786
12.744	31.8731
13.3455	27.6687

## Sheet: Fig 2G
NDR2f/f	Lysm+NDR2f/f
10	22
8	25
9	27
11	25
10	22
7	24

## Sheet: Fig 2K
Pit area(%)			Pit area/osteoclast number
NDR2f/f	Lysm+NDR2f/f		NDR2f/f	Lysm+NDR2f/f
3.962	15.389		77.5	213.4
4.552	13.472		64.2	187.3
5.038	17.229		68.3	233.8

## Sheet: Fig 3B
BV/TV		NDR2f/f						Lysm+NDR2f/f
	Sham	5.82	6.3	6.47	5.92	6.22	5.69	4.83	5.68	5.22	5.72	4.68	5.12
	OVX	5.49	5.46	4.99	5.82	5.51	5.42	4.2	4.59	3.81	3.42	4.5	4.3
Tb.N		NDR2f/f						Lysm+NDR2f/f
	Sham	3.3403	3.5782	3.3501	3.5023	3.645	3.57	3.5857	3.1161	3.118	2.984	3.0208	2.7729
	OVX	3.1568	3.2911	2.8301	3.0597	3.1552	2.7931	2.6857	2.1407	2.5534	2.245	2.6179	2.2303
Tb.Th		NDR2f/f						Lysm+NDR2f/f
	Sham	0.0421	0.0452	0.0457	0.0452	0.0522	0.0455	0.0504	0.0484	0.0453	0.0436	0.0419	0.046
	OVX	0.0451	0.04287	0.0418	0.0454	0.0511	0.0456	0.0442	0.0421	0.0442	0.0435	0.0529	0.0538
Tb.Sp		NDR2f/f						Lysm+NDR2f/f
	Sham	0.3009	0.2796	0.2785	0.2159	0.2719	0.3275	0.37104	0.3219	0.3502	0.3514	0.2987	0.3339
	OVX	0.3907	0.3921	0.3189	0.3513	0.3098	0.3715	0.3783	0.4685	0.4329	0.3855	0.4012	0.4996

[truncated: 48 more sheets: Fig 3D, Fig 3E, Fig 3G, Fig 3I, Fig 4E, Fig 4J, Fig 4K, Fig 5C, Fig 5D, Fig 5K, Fig 5L, Fig 6D, Fig 6E, Fig 6I, Fig 7C, Fig 7E, Fig 7G, Fig 7J, Fig 7L, Fig 7M …]
